# Supplementary material for: Case Study: An Evaluation of Detection Dog Generalization to a Large Quantity of an Unknown Explosive in the Field
Source: Animals (Basel). 2021 May 8;11(5):1341. doi: 10.3390/ani11051341 (PMC8151250; doi:10.3390/ani11051341)
Supplement: Supplementary file 1 [file animals-11-01341-s001.zip]

Archive with 2 entries (2 files):
- Data description.docx
- Data.xlsx
