# Supplementary material for: Case Study: An Evaluation of Detection Dog Generalization to a Large Quantity of an Unknown Explosive in the Field
Source: Animals (Basel). 2021 May 8;11(5):1341. doi: 10.3390/ani11051341 (PMC8151250; doi:10.3390/ani11051341)
Supplement: Supplementary file 1 [file animals-11-01341-s001.zip › Data.xlsx]

## Sheet: Study One
Dog Team	13-kg confiscated	30 g Training sample	Blank1	Blank2
1	0	1	0	0
2	0	1	0	0
3	1	1	1	1
4	1	1	1	0
5	0	1	0	0
6	0	1	0	0
7	0	1	0	0

## Sheet: Study 2 30g-subsample
Dog Team	Trial	Target	FA
1	1	1	0
1	2	0	0
2	1	1	0
2	2	1	0
3	1	0	1
3	2	0	1
4	1	1	0
4	2	1	0
5	1	1	0
5	2	1	0
6	1	1	0
6	2	1	0
7	1	0	0
7	2	1	0

## Sheet: Study 2 30g-training sample
Dog Team	Trial	Target	FA
1	1	1	0
1	2	1	0
2	1	1	0
2	2	1	0
3	1	1	0
3	2	1	0
4	1	1	0
4	2	1	0
5	1	1	0
5	2	1	0
6	1	1	0
6	2	1	0
7	1	1	0
7	2	1	0

## Sheet: Experiment Three
	Trial
Dog team	One	Two	Three
1	1	1	1
2	0	0	0
3	1	1	1
4	0	1	1
5	0	0	1
6	1	1	1
7	0	1	1

## Sheet: Experiment 3
Team	Trial	Response
1	1	1
1	2	1
1	3	1
2	1	0
2	2	0
2	3	0
3	1	1
3	2	1
3	3	1
4	1	0
4	2	1
4	3	1
5	1	0
5	2	0
5	3	1
6	1	1
6	2	1
6	3	1
7	1	0
7	2	1
7	3	1
